# Supplementary material for: Dose- and time-dependent manners of moxifloxacin induced liver injury by targeted metabolomics study
Source: Front Pharmacol. 2022 Sep 16;13:994821. doi: 10.3389/fphar.2022.994821 (PMC9525095; doi:10.3389/fphar.2022.994821)
Supplement: Supplementary file 1 [file DataSheet1.zip]

Archive with 6 entries (5 files):
- supplementary materials/Figure S1.docx
- supplementary materials/Figure S2.docx
- supplementary materials/Table S1.docx
- supplementary materials/Table S2.docx
- supplementary materials/Table S3.docx
- supplementary materials/
